# Supplementary material for: A novel mesh processing based technique for 3D plant analysis
Source: BMC Plant Biol. 2012 May 3;12:63. doi: 10.1186/1471-2229-12-63 (PMC3464618; doi:10.1186/1471-2229-12-63)
Supplement: Addtional file 1 — Website presenting the results. Website containing the results obtained by applying our method on the initial set of plant meshes. The different results are presented as tables containing links to the different web-pages. The results of the segmentation and temporal matching between the different time-points are available as images. Phenotypic parameters estimated by our method are available in the form of tables. In addition, a spreadsheet containing all the mesh-based and manual measurements is available as a web-page and contains the statistical analysis presented in the paper. [file 1471-2229-12-63-S1.zip › PlantPhenomics_mini_website_bmc/css/style.css]

/***********************************************/
/* HTML tag styles                             */
/***********************************************/ 

body{
  font-family: Arial,sans-serif;
  font-size:14px;
  color: #333333;
  line-height: 1.166;	
  margin: 0px 0px 0px 30px;
  padding: 0px;
}

a:link, a:visited, a:hover {
  color: #006699;
  text-decoration: none;
}

a:hover {
  text-decoration: underline;
}

a.navLink:link, a.navLink:visited, a.navLink:hover {
  color: #FFFFFF;
  text-decoration: none;
  font-family: Verdana, Arial, sans-serif;
  font-size:12px;
}

a.navLink:hover {
  text-decoration: underline;
}
/* overrides decoration from previous rule for hovered links */

h1, h2, h3, h4, h5, h6 {
  font-family: Arial,sans-serif;
  margin: 10px;
  padding: 0px;
}

h1{
 font-family: Verdana,Arial,sans-serif;
 font-size: 180%;
 color: #334d55;
 margin: 20px;
}

h2{
 font-size: 140%;
 color: #006699;
 font-style: italic;
}

h2bar{
 font-size: 100%;
 font-weight: bold;
 color: #006699;
 margin:0px 10px 0px 30px;
 padding:2px;
 list-style-type:none;
 display:block;
 background-color: #FFFFFF;
 width:200px;
}

h3{
 font-size: 130%;
 color: #334d55;
 padding: 3px;
 font-style: italic;
}

h4{
 font-size: 110%;
 font-weight: bold;
 text-decoration: underline;
 color: #333333;
}

h5{
 font-size: 100%;
 color: #334d55;
}

verifyInputBar{
 font-size: 100%;
 font-weight: none;
 color: #000000;
 margin:0px 10px 0px 30px;
 padding:2px;
 list-style-type:none;
 display:block;
 background-color: #FFFFFF;
 width:350px;
}

ul{
  margin:0px 0px 0px 0px;
  padding:0px 0px 0px 0px;
  }
	
li{
  font-size: 100%;
  margin:0px 10px 0px 30px;
  padding:2px;
  list-style-type:none;
  display:block;
  background-color:#afd3fb;
  width:177px;
}
	
li a{
  width:100%;
}
	
li a:link,
li a:visited{
  color:black;
  font-family:verdana;
  font-size:100%;
  text-decoration:bold;
  display:block;
  margin:0px 0px 0px 0px;
  padding:0px;
  width:100%;
}
	
li a:hover{
  color:#FFFFFF;
  text-decoration:underline,bold;
}

label{
	font: bold 100% Arial,sans-serif;
        color: #334d55;
	float:left;
	margin-right:30px;
	padding-top:0px;
	text-align:right;
	width:40%;
}

input {
	background:#EEEEEE;
	border:1;
	display:block;
	height:30px;
	padding:1px;
	width:50%;
}

.navHeader{
  font: Arial, sans-serif;
  color:#FFFFFF;
  font-size: 14px;
  background-color: #3d75b4;
  padding: 0px;
  font-weight: bold;
  width: 100%;
  left: 0px;
  height: 50px;
}

.navBar{
  font: Arial, sans-serif;
  font-size: 14px;
  padding: 5px;
  width: 89%;
  left: 10%;
  top: 0%;
  bottom: 30px;
  position: relative;
  /*overflow:scroll;*/
}

.navBarFooter{
  font: Arial, sans-serif;
  color:#FFFFFF;
  font-size: 12px;
  background-color: #3d75b4;
  padding: 2px;
  font-weight: bold;
  height: 15px;
  width: 100%;
  bottom: 0px;
  left: 0px;
}

.configureBar{
  background-color: #afd3fb;
  padding: 0px;
  position: absolute;
  height: 40%;
  width: 10%;
  bottom: 30;
  top: 50%;
}

.navTablesLeft{
  background-color: #FFFFFF;
  padding: 5px;
  border-left: 1px dashed #cccccc;
  border-bottom: 1px dashed #cccccc;
  border-right: 1px dashed #cccccc;
}
.navTablesRight{
  background-color: #FFFFFF;
  padding: 5px;
  border-bottom: 1px dashed #cccccc;
  border-right: 1px dashed #cccccc;
}

a.navTableLinks, a.navTableLinks:visited{
  color: #545454;
  text-decoration: none;
  font-size: 12px;
  font: Verdana, Arial, sans-serif;
}

a.navTableLinks:hover, a.navTableLinks:visited:hover{
  color: #545454;
  text-decoration: underline;
  font-size: 12px;
  font: Verdana, Arial, sans-serif;
}

.p {
text-align: center;
}
/***********************************************/
/* Layout Divs                                 */
/***********************************************/

#masthead{
	margin: 0;
	padding: 10px 0px;
	border-bottom: 1px solid #cccccc;
	width: 100%;
	position: fixed;
}

#navBar{
	padding: 0px;
	background-color: #afd3fb;
	border-left: 1px solid #ccc;
	border-bottom: 1px solid #ccc;
}

#content{
	float:left;
	margin: 5px;
	padding: 0% 0% 0 0;
	width: 98%;
	top: 50px;
        background-color: #cccccc;
}

#sideBar{
  position: fixed;
  width: auto;
  height: auto;
  top: 50px;
  left:0px;
  background-color: #FFFFFF;
  /**background-image:url(images/background.gif);*/
  background-position:top left;
  /**background-repeat:repeat-y;*/
}
	
#sideBarTab{
  float:left;
  top: 0px;
  height:auto;
  width:auto;
}
	
#sideBarTab img{
  border:0px solid #FFFFFF;
  left:50px;
}
	
#sideBarContents{
  overflow:hidden !important;
}

#sideBarContentsInner{
  width:10px;
}


#verifyBar{
  position: fixed;
  width: auto;
  height: auto;
  top: 200px;
  left:0px;
  background-color: #FFFFFF;
  /**background-image:url(images/background.gif);*/
  background-position:top left;
  /**background-repeat:repeat-y;*/
}
	
#verifyBarTab{
  float:left;
  top: 0px;
  height:auto;
  width:auto;
}
	
#verifyBarTab img{
  border:0px solid #FFFFFF;
  left:50px;
}
	
#verifyBarContents{
  overflow:hidden !important;
}

#verifyBarContentsInner{
  width:10px;
}

/***********************************************/
/*Component Divs                               */
/***********************************************/

#siteName{
	margin: 0px;
	padding: 0px 0px 10px 10px;
}


/*************** #pageName styles **************/

#pageName{
	padding: 0px 0px 10px 10px;
}


/************* #globalNav styles **************/

#globalNav{
color: #cccccc;
padding: 0px 0px 0px 10px;
white-space: nowrap;
}
/* 'nowrap' prevents links from line-wrapping if there are too many to fit in one line
   this will force a horizontal scrollbar if there isn't enough room for all links
   remove rule or change value to 'normal' if you want the links to line-wrap */

#globalNav img{
 display: block;
}

#globalNav a {
	font-size: 90%;
	padding: 0px 4px 0px 0px; 
}


/************* #breadCrumb styles *************/

#breadCrumb{
	font-size: 80%;
	padding: 5px 0px 5px 10px;
}


/************** .feature styles ***************/

.feature{
	padding: 0px 0px 5px 5px;
	font-size: 100%;
}

.feature h3{
	padding: 0px 0px 5px 0px;
	text-align: center;
}

.feature img{
	float: right;
	padding: 0px 0px 0px 0px;
	margin: 0 5px 5px 0;
}
/* adjust margins to change separation between the feature image and text flowing around it */


/************** .story styles *****************/

.story{
	clear: both;
	padding: 10px 0px 0px 10px;
	font-size: 90%;
}

.story p{
  padding: 0px 0px 10px 0px;
}


/************* #siteInfo styles ***************/

#siteInfo{
	clear: both;
	border: 1px solid #cccccc;
	font-size: 75%;
	color: #cccccc;
	padding: 10px 10px 10px 10px;
	margin-top: 0px;
}
/* negative top margin pulls siteinfo up so its top border overlaps (and thus lines up with)
   the bottom border of the navBar in cases where they "touch" */

#siteInfo img{
	padding: 4px 4px 4px 0px;
	vertical-align: middle;
}


/************* #search styles ***************/

#search{
	padding: 5px 0px 5px 10px;
	border-bottom: 1px solid #cccccc;
	font-size: 90%;
}

#search form{
 margin: 0px;
 padding: 0px;
}

#search label{
	display: block;
	margin: 0px;
	padding: 0px;
}

.sideNavBar{
  border-bottom:1px solid #EEE;
  
}

.verifyNavBar{
  border-bottom:1px solid #EEE;
  
}

/*********** #navBar link styles ***********/

/*
#navBar ul a:link, #navBar ul a:visited {display: block;}
#navBar ul {list-style: none; margin: 0; padding: 0;}*/

/* hack to fix IE/Win's broken rendering of block-level anchors in lists */
/*#navBar li {border-bottom: 1px solid #EEE;}*/

/* fix for browsers that don't need the hack */
/*html>body #navBar li {border-bottom: none;}*/


/*********** .relatedLinks styles ***********/

.relatedLinks{
	margin: 0px;
	padding: 0px 0px 10px 10px;
	font-size: 90%;
}

.relatedLinks h3{
	padding: 10px 0px 2px 0px;
}


/************** #advert styles **************/

#advert{
	padding: 10px 0px 0px 10px;
	font-size: 80%;
	border-top: 1px solid #cccccc;
}

#advert img{
	display: block;
}


/************** #headlines styles **************/

#headlines{
	margin: 0px;
	padding: 10px 0px 20px 10px;
	font-size: 80%;
}

#headlines p{
	padding: 5px 0px 5px 0px;
}

/************** #quote styles **************/
#quotetext{
  font-family: "Franklin Gothic Book", Verdana;
	margin: 0px;
	padding: 10px 20% 30px 20%;
	font-size: 100%;
}


/************** #table styles **************/
thead {
        font-family: "Lucida Sans Unicode", "Lucida Grande", Sans-Serif;
	background-color: #afd3fb;
	border: 2px;
	height: 20px;
	line-height: 20px;
	text-align: center;
	background-repeat: repeat-x;
	border-collapse: collapse;
	font-size: 120%;
}

thead tr th {
	height: 16px;
	line-height: 16px;
        border: 2px;
	text-align: center;
	color: #1c5d79;
	background-repeat: repeat-x;
	border-collapse: collapse;
}

#dataTable tbody {
        font-family: "Lucida Sans Unicode", "Lucida Grande", Sans-Serif;
	font-size: 12px;
	height: 16px;
	line-height: 16px;
        border: 2px;
        background: #fff;
	text-align: center;
	background-repeat: repeat-x;
	border-collapse: collapse;
}
#dataTable tbody td {
	border: 2px;
}

#viewTable tbody {
        font-family: "Lucida Sans Unicode", "Lucida Grande", Sans-Serif;
	font-size: 12px;
	height: 20px;
	line-height: 20px;
        border: 2px;
        background: #fff;
	text-align: center;
	background-repeat: repeat-x;
	border-collapse: collapse;
}
#viewTable tbody td {
	border: 2px;
}


#OverviewTable tbody {
        font-family: "Lucida Sans Unicode", "Lucida Grande", Sans-Serif;
	font-size: 12px;
	height: 20px;
	line-height: 20px;
        border: 2px;
        background: #fff;
	text-align: center;
	background-repeat: repeat-x;
	border-collapse: collapse;
}
#OverviewTable tbody td {
	border: 2px;
}


#DemographicsTable tbody {
        font-family: "Lucida Sans Unicode", "Lucida Grande", Sans-Serif;
	font-size: 12px;
	height: 20px;
	line-height: 20px;
        border: 2px;
        background: #F2F2F2;
	text-align: center;
	background-repeat: repeat-x;
	border-collapse: collapse;
}
#DemographicsTable tbody td {
	border: 2px;
}

#PopulationTable tbody {
        font-family: "Lucida Sans Unicode", "Lucida Grande", Sans-Serif;
	font-size: 12px;
	height: 20px;
	line-height: 20px;
        border: 2px;
        background: #F2F2F2;
	text-align: center;
	background-repeat: repeat-x;
	border-collapse: collapse;
}
#PopulationTable tbody td {
	border: 2px;
}

#IndividualDemographicsTable tbody {
        font-family: "Lucida Sans Unicode", "Lucida Grande", Sans-Serif;
	font-size: 12px;
	height: 20px;
	line-height: 20px;
        border: 2px;
        background: #F2F2F2;
	text-align: center;
	background-repeat: repeat-x;
	border-collapse: collapse;
}
#IndividualDemographicsTable tbody td {
	border: 2px;
        mso-number-format:"0\.00";
}

#timepointTable tbody {
        font-family: "Lucida Sans Unicode", "Lucida Grande", Sans-Serif;
	font-size: 12px;
	height: 16px;
	line-height: 16px;
        border: 2px;
        background: #F2F2F2;
	text-align: center;
	background-repeat: repeat-x;
	border-collapse: collapse;
}
#timepointTable tbody td {
	color: #039;
	padding: 5px 4px;
	border-bottom: 2px solid;
}

#IndividualTable tbody {
	font-family: "Lucida Sans Unicode", "Lucida Grande", Sans-Serif;
	font-size: 12px;
	height: 16px;
	line-height: 16px;
	border: 2px;
	background: #fff;
	text-align: center;
	background-repeat: repeat-x;
	border-collapse: collapse;
}
#IndividualTable tbody td {
	border-bottom: 2px solid;
	border-left: 2px solid;
}

/************** #photo stuff **************/
div.imgblock
{
  xmargin-right: 1em;
  xmargin-right: 1em;
}

BODY{
  color:                 black;
  background:       white;
}

/************************************************

                     PHOTOS

************************************************/
img.photo
{
  padding: 10px; 
  border: 2px darkgray solid;
}
div.caption
{
  color: darkgray;
  font-size: 95%;
}
div.caption-marker
{
  float: left; 
  margin-right: 0.2em;
  text-align: left;
}
div.caption-text
{
  float: right;
  clear: right;
  text-align: left;
}
div.caption-text2
{
  float: center;
  clear: right;
  text-align: left;
}
div.caption-text3
{
  float: left;
  clear: right;
  text-align: left;
}
div.caption-text4
{
  float: right;
  clear: left;
  text-align: right;
}
div.copyright
{
  text-align: right;
  float: right;
  color: darkgray;
  font-family: "Franklin Gothic Book", Verdana;
}
